# Supplementary material for: Monkeypox Knowledge and Vaccine Hesitancy of Czech Healthcare Workers: A Health Belief Model (HBM)-Based Study
Source: Vaccines (Basel). 2022 Nov 26;10(12):2022. doi: 10.3390/vaccines10122022 (PMC9788212; doi:10.3390/vaccines10122022)
Supplement: Supplementary file 1 [file vaccines-10-02022-s001.zip]

Archive with 1 entries (1 files):
- vaccines-2020356-supplementary.pdf
